# Supplementary material for: Cek1 regulates ß(1,3)-glucan exposure through calcineurin effectors in Candida albicans
Source: PLoS Genet. 2022 Sep 19;18(9):e1010405. doi: 10.1371/journal.pgen.1010405 (PMC9521907; doi:10.1371/journal.pgen.1010405)
Supplement: S4 Table — (XLSX) [file pgen.1010405.s004.xlsx]

## Sheet: Fig 1A
Fig 1A: ß(1,3)-glucan exposure of DFI1 mutants
SC5314	STE11/Ptet-off-STE11ΔN467	STE11/Ptet-off-STE11ΔN467dfi1Δ/Δ	DFI1WWQQ/DFI1WWQQ	STE11/Ptet-off-STE11ΔN467DFI1WWQQ/DFI1WWQQ
1.02952	3.13697	2.4931	1.08558	2.61712
0.952219	2.87025	2.43873	0.999788	2.51009
1.03037	3.13442	2.47696	1.03801	2.52453
0.992265	2.7633	2.31033	1.12129	2.28991
1.00155	2.91832	2.30105	1.05167	2.30941
1.00619	2.72803	2.29363	1.12036	2.30848
*Values normalized to wild-type control (SC5314)

## Sheet: Fig 1B
Fig 1B: ß(1,3)-glucan exposure of cells during pharmacological inhibition of calcineurin via cyclosporin A treatment.
SC5314+DMSO	SC5314+Cyclosporin A	STE11/Ptet-off-STE11ΔN467+ DMSO	STE11/Ptet-off-STE11ΔN467+ Cyclosporin A
1.00919	1.02649	2.65622	2.3627
1.00378	1.01892	2.7827	2.29459
0.987027	1.03568	2.82	2.31622
0.973131	0.967269	2.29287	2.10161
1.00977	0.963605	2.34343	2.04958
1.0171	0.985589	2.35442	2.09648
*Values normalized to the untreated wild-type control (SC5314 + DMSO)

## Sheet: Fig 1C
Fig 1C: ß(1,3)-glucan exposure of a cph1Δ/Δ mutant in response to caspofungin exposure.
SC5314 + EtOH	cph1Δ/Δ + EtOH	SC5314 + Caspofungin	cph1Δ/Δ + Caspofungin
1.04566	1.03939	2.95613	2.45121
0.988362	0.972247	2.73769	2.6598
0.96598	1.08684	2.94808	2.79946
*Values normalized to the untreated wild-type control (SC5314 + EtOH)

## Sheet: Fig 1D
Fig 1D: ß(1,3)-glucan exposure of a dfi1Δ/Δ mutant in response to caspofungin exposure.
SC5314 + EtOH	dfi1Δ/Δ+ EtOH	SC5314 + Caspofungin	dfi1Δ/Δ+ Caspofungin
0.98153	0.993404	2.19789	1.94459
0.992084	1.05013	2.19525	1.86675
1.02639	1.00792	2.19393	1.71504
*Values normalized to the untreated wild-type control (SC5314 + EtOH)

## Sheet: Fig 1E
Fig 1E: ß(1,3)-glucan exposure of cells in response to caspofungin exposure during pharmacological inhibition of calcineurin via cyclosporin A treatment.
WT+DMSO+EtOH	WT+Cyclosporine A+EtOH	WT+DMSO+Caspofungin	WT+Cyclosporine A+Caspofungin
1.00295	1.12325	3.21033	2.19262
1.0059	1.2214	3.42214	2.20295
0.991144	1.17638	2.78524	1.22583

## Sheet: Fig 2A
Fig 2A: ß(1,3)-glucan exposure of wild-type cells grown in 50mM CaCl2
SC5314 + YPD	SC5314 + CaCl2
0.89539	0.663121
0.950355	0.574468
1.15426	0.501773
0.974114	0.777331
1.05479	0.692888
0.971098	0.75999
*Values normalized to the untreated wild-type control (SC5314 + YPD)

## Sheet: Fig 2B
Fig 2B: ß(1,3)-glucan exposure of hyperactive STE11 cells grown in 50mM CaCl2
STE11/Ptet-off-STE11ΔN467	STE11/Ptet-off-STE11ΔN467+ CaCl2
0.986417	0.421768
0.998624	0.379814
1.01496	0.386176
1.09258	0.423259
1.14353	0.391584
0.763887	0.452181
*Values normalized to the untreated control (STE11 + YPD)

## Sheet: Fig 2C
Fig 2C: ß(1,3)-glucan exposure of wild-type cells grown in 50mM CaCl2 with additional calcinuerin inhibition via cyclosporin A treatment
SC5314+DMSO+YPD	SC5314+DMSO+CaCl2	SC5314+Cyclosporin A+YPD	SC5314+Cyclosporin A+CaCl2
1.04477	0.748701	1.14865	1.29854
0.999505	0.690824	1.12417	1.1353
0.955726	0.748701	1.15014	1.32377
0.921806	0.845815	1.21586	1.4174
1.00771	0.794053	1.14978	1.28194
1.07048	0.798458	1.10683	1.25661
*Values normalized to the untreated wild-type control (SC5314 + DMSO + YPD)

## Sheet: Fig 2D
Fig 2D: ß(1,3)-glucan exposure of crz1Δ/Δ mutant cells grown in YPD.
SC5314	STE11/Ptet-off-STE11ΔN467	crz1Δ/Δ	STE11/Ptet-off-STE11ΔN467crz1Δ/Δ
0.966357	2.45244	1.00464	2.029
1.03016	2.32019	1.09397	2.35615
1.00348	2.00232	0.984919	2.17633
0.99375	1.86728	0.995956	1.69963
1.00257	1.86838	1.05882	2.00625
1.00368	1.9136	0.990441	1.81103
*Values normalized to wild-type control (SC5314)

## Sheet: Fig 2E
Fig 2E: ß(1,3)-glucan exposure of crz1Δ/Δ mutant cells in response to caspofungin exposure
SC5314 + EtOH	SC5314 + Caspofungin	crz1Δ/Δ + EtOH	crz1Δ/Δ + Caspofungin
0.995319	2.48742	1.05149	2.53657
0.949678	2.52779	0.951434	2.60854
1.055	2.6261	0.949678	2.67876
*Values normalized to the untreated wild-type control (SC5314 + EtOH)

[truncated: 25 more sheets: Fig 2F, Fig 4B, Fig 4C, Fig 4D, Fig 5A, Fig 5B, Fig 5C, Fig 5D, Fig 5E, Fig 5F, Fig 5G, Fig 5H, Fig 6A, Fig 6B, Fig 6C, Fig 6D, S2 Fig, S3 Fig, S4A Fig, S2B Fig …]
